# Supplementary material for: Disulfiram: Mechanisms, Applications, and Challenges
Source: Antibiotics (Basel). 2023 Mar 6;12(3):524. doi: 10.3390/antibiotics12030524 (PMC10044060; doi:10.3390/antibiotics12030524)
Supplement: Supplementary file 1 [file antibiotics-12-00524-s001.zip]

Archive with 1 entries (1 files):
- antibiotics-2195052-supplementary.pdf
